# Supplementary material for: Fine Mapping and Functional Analysis of Major Regulatory Genes of Soluble Solids Content in Wax Gourd (Benincasa hispida)
Source: Int J Mol Sci. 2022 Jun 23;23(13):6999. doi: 10.3390/ijms23136999 (PMC9266771; doi:10.3390/ijms23136999)
Supplement: Supplementary file 1 [file ijms-23-06999-s001.zip]

Archive with 1 entries (1 files):
- ijms-1782727-supplementary.pdf
